# Supplementary material for: Congenital microcephaly: Case definition & guidelines for data collection, analysis, and presentation of safety data after maternal immunisation
Source: Vaccine. 2017 Dec 4;35(48Part A):6472–82. doi: 10.1016/j.vaccine.2017.01.044 (PMC5710988; doi:10.1016/j.vaccine.2017.01.044)
Supplement: Supplementary data 2 [file mmc2.xlsx]

## Sheet: Form responses 1
Timestamp	Please provide your email.	Professional background	Are you currently involved in / working on immunisation in pregnancy clinical trials or observational studies?	1.a. Do you agree with the rationale of the case definition?	1.b. If no / do not know, explain why.	1.c. Comments?	2.a. Does the preamble clearly describe the intended use of the definition?	2.b. If no / do not know, explain why.	2.c. Comments?	3.a. Do you agree with Level 1 of diagnostic certainty?	3.b. If no / do not know, explain why.	3.c. Comments?	4.a. Do you agree with Level 2 of diagnostic certainty?	4.b. If no / do not know, explain why.	4.c. Comments?	5.a. Do you agree with Level 3 of diagnostic certainty?	5.b. If no / do not know, explain why.	5.c. Comments?	6.a. Do you agree with the footnotes of the case definition?	6.b. If no / do not know, explain why.	6.c. Comments?	7.a. Is the definition applicable in your setting?	7.b. If no / do not know, explain why.	7.c. Comments?	8.a. Do you agree with the guidelines?	8.b. If no / do not know, explain why.	8.c. Comments?	9. Any general comments?	First, we would like to obtain some information about the trial / study you are involved in.	- Study number:	- Trial registry ID (cinical trial.gov):	- Randomised trial / observational study?	- Is the study prospective / retrospective?	- Which vaccine is being studied in the study?	- Which country(ies) is the study being conducted in?	- What was / is the starting date (start study period)?	- Is it a multi-centre / single centre study?	- How is the study population defined?	- When does follow-up stop for the mothers? (months / years after immunisation)	- When does follow-up stop for the neonates? (e.g. months / years after birth)	- Any other key information you deem relevant?	1.a. Do you agree with the rationale of the case definition?		1.b. If no / do not know, explain why.	1.c. Comments?	2.a. Do you agree with the definition?	2.b. If no / do not know, explain why.	2.c. Comments?	3.a. Based on your study setting and the procedures / diagnostic requirements for the different levels of certainty in the case definition, would you be able to obtain all levels of certainty?
2016-07-14 15:49:16	diane.m.harper@gmail.com	Healthcare provider	No, but I am interested to review the case definition	Yes			Yes			Yes			Yes			Yes			Yes			Yes			Yes
2016-07-14 23:23:55	leephillipsmd@yahoo.com	CRO	No, but I am interested to review the case definition	Yes			Yes			Yes			Yes			Yes			Yes			Yes			Yes			Well written and diagrams excellent
2016-07-14 23:43:59	slkatz@mindspring.com	Academic organisation	No, but I am interested to review the case definition	Yes			Yes			Yes			Yes			Yes			Yes			Yes			Yes
2016-07-22 10:36:48	drsaneja@gmail.com	Healthcare provider	No, but I am interested to review the case definition	Yes			Yes			Yes		Agree with postnatally diagnosed congenital microcephaly . In case of prenatal diagnosis using HC 2 SD below mean may have poor specificity	Yes		Yes for postnally diagnosed congenital microcephaly	Yes			Yes			Yes			Yes		LEVEL 5 of diagnostic certainity should be deleted	well written document
2016-08-02 21:05:49	Varricchio@comcast.net	Regulatory authority	No, but I am interested to review the case definition	Yes			Yes			Yes			Yes			Yes			Yes			Yes			Yes			Author list, Ontario is in Canada Did the group really start in 2016? You did not search Pubmed? Serious has a special regulatory meaning in the US, suggest another term such as medically significant or define in footnote.
2016-08-03 19:35:47	davidnalin@aol.com	Academic organisation	No, but I am interested to review the case definition	Yes			Do not know	The preamble does not mention the fact that in some of the world's highest incidence areas for microcephay (Brazil's remote provinces) access to scans and ultrasound may often be nonexistent. The case definitions include possible definitions useful in such areas, so some discussion is warranted.	1.The authors should indicate whether the search was restricted only to English language articles. 2.The first sentence in the paragraph just above 1.2 is somewhat bizarrely worded, and could constitute a leading argument provided to the antivaccine lobby to the effect that there is an actual entity of "congenital microcephaly following (and therefore possibly causally linked to...) maternal vacc…	Yes			No	In practice, levels one , 2A, 2B will inevitably overlap the way they are written (for example just ignore the OR sections, as is quite likely to happen). So these subdivisions are not distinct, blurring the divisions and leading potentially to much confusion in the eventual "data". The same problem is true of the pre- and post-natally diagnosed definitioins.		No	As above, while the description of level 3 differs in details from levels 1 and 2 as described, the differences seem rather arbitrary and therefore carry the additional potential for lack of distinction from the other levels. Same for pre- and post-natally diagnosed microcephaly. Furthermore, the definition extending to 6 weeks risks the inclusion of microcephaly being included which may be nonco…	Level 4 is, in all other Brighton definitions including it,defined as "Inadequate data to confirm the diagnosis or definition". In this MS that definition is not met (perhaps 4 should be listed as level 3 here, and the levels 2 and 3 revised per the above comments). Level 5 is not lsited in section A.	Yes			Do not know	Too much overlap in the different certainty levels.		No	1. #12 should include type of diluent (chemical nature) and lot number. 2.Section 3.1.5. Duration, by definition, must end either at birth or at 6 weeks, the latest period listed for inclusion of case reports under this heading. Duration has nothing to do here with biological characteristics of the vaccine, disease, or vaccinee. Those parameters belong in a section on causality or lack therefore,…
2016-08-05 06:34:19	melvin.sanicas@gmail.com	Vaccine manufacturer	No, but I am interested to review the case definition				Yes			Yes			Yes			Yes			Yes			Yes			Yes
2016-08-10 05:57:29	rvchan_dr@yahoo.co.in	Healthcare provider	No, but I am interested to review the case definition	Yes		well planned rationale	Yes			Yes			Yes			Yes			Yes			Yes			Yes
2016-08-15 14:33:18	omalaw@hotmail.com	Healthcare provider	No, but I am interested to review the case definition	Yes			Yes			Yes			Yes			Yes			Yes			Yes			Yes			In 3.1.3 Details of immunisation - 12) Description of vaccine :- Date of expiry is not included. In my opinion , it should be included
2016-08-17 20:18:40	bgalindo@ipk.sld.cu	Academic organisation	No, but I am interested to review the case definition	Yes			Yes			Yes			Yes			Yes			Yes			Yes			Yes
2016-08-18 15:24:41	hanne.nokleby@fhi.no	Public health agency	No, but I am interested to review the case definition	Yes			Yes			Yes			Yes			Yes			Yes			Yes			Yes
2016-08-23 06:24:12	Definition for congenital microcephaly should be universal and independent of the causative agent. They should be ruled out most other etiologies before attributing microcephaly to vaccination.	Member Argentinian National Comission forInmunization	No, but I am interested to review the case definition	Yes			Yes			Do not know	It is necessary to add the need for ruling out other causes. It is dangerous to talk about microcephaly caused by maternal immnunization because of the potential impact on vaccination coverage		Yes		Id 3b	Yes		Id 3b	Yes			Yes			No	It is necessary to clarify when microcephaly should be associated to vaccination
2016-08-29 18:36:17	librada.f@bionet-asia.com	Vaccine manufacturer	No, but I am interested to review the case definition	Yes			Yes			Yes			Yes			Yes			Yes			Yes			Yes
2016-08-27 19:24:43	drrajamohanank@gmail.com	Academic organisation	No, but I am interested to review the case definition							No	percentile is better than percentage		No	percentile is better		Yes			Yes			Yes			Yes			extensive work and measurement time need to be extended
			Y	12			12			12			12			13			14			13			12																0	0				0			0
			N	0			0			1			2			1			0			0			2																0	0				0			0
			DNK	0			1			1			0			0			0			1			0																0	0				0			0
[truncated: 13 more columns]

## Sheet: Rebuttal
Question	Review feedback		Authors' comments
1.a. Do you agree with the rationale of the case definition?	Yes	12
	No	0
	Do not know	0
1.b. If no / do not know, explain why.
1.c. Comments?	well planned rationale
2.a. Does the preamble clearly describe the intended use of the definition?	Yes	12
	No	0
	Do not know	1
2.b. If no / do not know, explain why.	The preamble does not mention the fact that in some of the world's highest incidence areas for microcephay (Brazil's remote provinces) access to scans and ultrasound may often be nonexistent. The case definitions include possible definitions useful in such areas, so some discussion is warranted.		A paragraph has been added before the case definitions to note that access to ultrasound technology is necessary to meet higher levels of diagnostic certainty and therefore in LMIC, it may not be feasible to meet level 1 or 2 case definitions.
2.c. Comments?	1.The authors should indicate whether the search was restricted only to English language articles. 2.The first sentence in the paragraph just above 1.2 is somewhat bizarrely worded, and could constitute a leading argument provided to the antivaccine lobby to the effect that there is an actual entity of "congenital microcephaly following (and therefore possibly causally linked to...) maternal vacc…		1. We have added that, "The search resulted in the identification of 23 English lanugage references." 2. This is the wording used by GAIA and has been standardized for all case definitions. We have however changed the sentence to clarify that no uniform definition exists. The sentence now reads, "There is no uniformly accepted definition of congenital microcephaly as an adverse event in a fetus o…
3.a. Do you agree with Level 1 of diagnostic certainty?	Yes	12
	No	1
	Do not know	1
3.b. If no / do not know, explain why.	It is necessary to add the need for ruling out other causes. It is dangerous to talk about microcephaly caused by maternal immnunization because of the potential impact on vaccination coverage
	percentile is better than percentage		Percentile has been used in the manuscript. We assume "%" to stand for percentile, however as this may cause confusion, we have changed % signs to "percentile."
3.c. Comments?	Agree with postnatally diagnosed congenital microcephaly . In case of prenatal diagnosis using HC 2 SD below mean may have poor specificity		We have included both HC 2 SD below mean and <3% in the definition.
4.a. Do you agree with Level 2 of diagnostic certainty?	Yes	12
	No	2
	Do not know	0
4.b. If no / do not know, explain why.	In practice, levels one , 2A, 2B will inevitably overlap the way they are written (for example just ignore the OR sections, as is quite likely to happen). So these subdivisions are not distinct, blurring the divisions and leading potentially to much confusion in the eventual "data". The same problem is true of the pre- and post-natally diagnosed definitioins.		We hope individuals using these case definitions will not ignore the OR sections and have written them with distinct differences, although as you point out, these may be subtleties that are difficult at first glance to comprehend.
	percentile is better		The "%" had been used in the manuscript. We cannot assume "%" to stand for percentile, however as this may cause confusion, we have changed % signs to "percentile" in the case definition.
4.c. Comments?	Yes for postnally diagnosed congenital microcephaly
	Id 3b
5.a. Do you agree with Level 3 of diagnostic certainty?	Yes	13
	No	1
	Do not know	0
5.b. If no / do not know, explain why.	As above, while the description of level 3 differs in details from levels 1 and 2 as described, the differences seem rather arbitrary and therefore carry the additional potential for lack of distinction from the other levels. Same for pre- and post-natally diagnosed microcephaly. Furthermore, the definition extending to 6 weeks risks the inclusion of microcephaly being included which may be nonco…		Differences across levels of certainty are the result of in-depth discussion among working group members and thus not arbitrary. We understand that the definition extending to 6 weeks risks inclusion of microcephaly being included which may be non-congenital, however, we make the caveat that when measured up to 6 weeks after birth, there should be, "no apparent post-natal insult resulting in micr…
5.c. Comments?	Level 4 is, in all other Brighton definitions including it,defined as "Inadequate data to confirm the diagnosis or definition". In this MS that definition is not met (perhaps 4 should be listed as level 3 here, and the levels 2 and 3 revised per the above comments). Level 5 is not lsited in section A.		Level 4 has been qualified as, "insufficient evidence to confirm case definition" in this paper. We believe both level 4 case definitions (prenatally and postnatally diagnosed congenital microcephaly) meet this insufficient evidence criteria.
	Id 3b
6.a. Do you agree with the footnotes of the case definition?	Yes	14
	No	0
	Do not know	0
6.b. If no / do not know, explain why.
6.c. Comments?
7.a. Is the definition applicable in your setting?	Yes	13
	No	0
	Do not know	1
7.b. If no / do not know, explain why.	Too much overlap in the different certainty levels.		As noted in response 4.b, the differences between levels of certainty for the case definition are somewhat subtle, but we do not think they overlap.
7.c. Comments?
8.a. Do you agree with the guidelines?	Yes	12
	No	2
	Do not know	0
8.b. If no / do not know, explain why.	1. #12 should include type of diluent (chemical nature) and lot number. 2.Section 3.1.5. Duration, by definition, must end either at birth or at 6 weeks, the latest period listed for inclusion of case reports under this heading. Duration has nothing to do here with biological characteristics of the vaccine, disease, or vaccinee. Those parameters belong in a section on causality or lack therefore,…		1. We note that the composition (i.e., "type") of diluent used should be included. We have added a parenthetical comment to the end of the sentence noting, "lot number recorded if separate container." 2. We have changed 3.1.5 #24, it now reads, "Based on the case definition, we recommend Tthe duration of surveillance for congenital microcephaly should begin no earlier than 24 weeks duration and e…
	It is necessary to clarify when microcephaly should be associated to vaccination		This case definition is meant to define congenital microcephaly and provide a framework for performing studies that evalute the relationship between maternal vaccination and congenital microcephaly in offspring. The case definition is not meant to provide assignment for causality.
8.c. Comments?	LEVEL 5 of diagnostic certainity should be deleted		We disagree. However it could be noted that a case meeting the criteria we include in Level 5 met the case definition for prenatally diagnosed congenital microcephaly but did not meet the case definition of postnatally diagnosed congenital microcephaly.
9. Any general comments?	Well written and diagrams excellent
	well written document
	Author list, Ontario is in Canada Did the group really start in 2016? You did not search Pubmed? Serious has a special regulatory meaning in the US, suggest another term such as medically significant or define in footnote.		1. We have changed U.S. to Canada; 2. The group did start in 2016; 3. Pubmed was not used in the search; 4. This is standard language used by the Brighton Collaborative and the footnote clarifies that this definition of serious is according to international standards, not U.S. standards; 5.
	In 3.1.3 Details of immunisation - 12) Description of vaccine :- Date of expiry is not included. In my opinion , it should be included		We have included expiration date in the parenthetical comment about the description of the vaccine.
	extensive work and measurement time need to be extended		I do not understand this comment.
1.b. If no / do not know, explain why.
1.c. Comments?
2.a. Do you agree with the definition?	Yes	0
	No	0
	Do not know	0
2.b. If no / do not know, explain why.
2.c. Comments?
3.a. Based on your study setting and the procedures / diagnostic requirements for the different levels of certainty in the case definition, would you be able to obtain all levels of certainty?	Yes	0
	No	0
	Do not know	0
3.b. If no / do not know, explain which level(s) would not be applicable and why (e.g. not having all procedures available in countries where study is done / retrospective assessment of charts would not allow information / exclusion / negative criteria to be found consistently)
3.c. Comments?
4.b. If no / do not know, explain why.
4.c. Comments?
5.a. How much would the use of case definitions such as this one potentially improve your study?
5.b. Comments?
6. What additional documents would you wish GAIA to develop for your study in order to achieve harmonisation of safety assessment in maternal immunisation studies?
7. Any other comments you would like to share?
